# Supplementary material for: Rare Pediatric Cerebellar High-Grade Gliomas Mimic Medulloblastomas Histologically and Transcriptomically and Show p53 Mutations
Source: Cancers (Basel). 2024 Jan 4;16(1):232. doi: 10.3390/cancers16010232 (PMC10778382; doi:10.3390/cancers16010232)
Supplement: Supplementary file 1 [file cancers-16-00232-s001.zip]

Archive with 2 entries (2 files):
- Supplementary  Tables.pdf
- Supplementary Figure.pdf
